# Supplementary material for: Genome-wide characterization of the tomato GASA family identifies SlGASA1 as a repressor of fruit ripening
Source: Hortic Res. 2022 Sep 28;10(1):uhac222. doi: 10.1093/hr/uhac222 (PMC9832878; doi:10.1093/hr/uhac222)
Supplement: Web_Material_uhac222 [file web_material_uhac222.zip]

Archive with 2 entries (2 files):
- Supplemental Figures 1-5.pdf
- Supplemental_data.xls
