# Supplementary material for: Genome-wide characterization of the tomato GASA family identifies SlGASA1 as a repressor of fruit ripening
Source: Hortic Res. 2022 Sep 28;10(1):uhac222. doi: 10.1093/hr/uhac222 (PMC9832878; doi:10.1093/hr/uhac222)
Supplement: Web_Material_uhac222 [file web_material_uhac222.zip › Supplemental_data.xls]

## Sheet: Supplemental data 1
Supplemental Data 1. Cis-acting elements present in the GASAs promoter regions
Gene	Cis-elements	Sequences	Location	Description
GASA1	TATC-box	TATCCCA	1259	Gibberellin-Responsiveness
GASA1	TCA-element	CCATCTTTTT	324	Salicylic Acid Responsiveness
GASA1	TCA-element	CCATCTTTTT	1177	Salicylic Acid Responsiveness
GASA1	O2-site	GATGA(C/T)(A/G)TG(A/G)	518	Zein Metabolism Regulation
GASA1	CAT-box	GCCACT	1519	Meristem Expression
GASA10	ABRE	ACGTG	830	Abscisic Acid Responsiveness
GASA10	ARE	AAACCA	778	Anaerobic Induction
GASA10	ARE	AAACCA	1224	Anaerobic Induction
GASA10	G-Box	CACGTT	829	Light Responsiveness
GASA10	CGTCA-motif	CGTCA	1128	Meja-Responsiveness
GASA10	TGACG-motif	TGACG	1128	Meja-Responsiveness
GASA10	GCN4_motif	TGAGTCA	1142	Endosperm Expression
GASA11	TC-rich repeats	ATTCTCTAAC	35	Defense And Stress Responsiveness
GASA11	ABRE	ACGTG	116	Abscisic Acid Responsiveness
GASA11	ARE	AAACCA	616	Anaerobic Induction
GASA11	ARE	AAACCA	806	Anaerobic Induction
GASA11	ARE	AAACCA	965	Anaerobic Induction
GASA11	G-box	CACGTC	115	Light Responsiveness
GASA11	TGACG-motif	TGACG	83	Meja-Responsiveness
GASA11	TGACG-motif	TGACG	165	Meja-Responsiveness
GASA11	TGACG-motif	TGACG	451	Meja-Responsiveness
GASA11	TGACG-motif	TGACG	567	Meja-Responsiveness
GASA11	CGTCA-motif	CGTCA	83	Meja-Responsiveness
GASA11	CGTCA-motif	CGTCA	165	Meja-Responsiveness
GASA11	CGTCA-motif	CGTCA	451	Meja-Responsiveness
GASA11	CGTCA-motif	CGTCA	567	Meja-Responsiveness
GASA11	O2-site	GTTGACGTGA	112	Zein Metabolism Regulation
GASA11	O2-site	GATGACATGG	402	Zein Metabolism Regulation
GASA11	O2-site	GATGACATGG	653	Zein Metabolism Regulation
GASA11	CAT-box	GCCACT	1355	Meristem Expression
GASA11	CAT-box	GCCACT	1712	Meristem Expression
GASA11	GARE-motif	TCTGTTG	986	gibberellin-responsive element
GASA11	P-box	CCTTTTG	391	gibberellin-responsive element
GASA12	TC-rich repeats	GTTTTCTTAC	935	Defense And Stress Responsiveness
GASA12	LTR	CCGAAA	1020	Low-Temperature Responsiveness
GASA12	ABRE	CACGTG	930	Abscisic Acid Responsiveness
GASA12	ABRE	ACGTG	931	Abscisic Acid Responsiveness
GASA12	ABRE	GCAACGTGTC	984	Abscisic Acid Responsiveness
GASA12	ABRE	ACGTG	986	Abscisic Acid Responsiveness
GASA12	ABRE	ACGTG	1890	Abscisic Acid Responsiveness
GASA12	G-Box	CACGTG	930	Light Responsiveness
GASA12	G-Box	CACGTT	986	Light Responsiveness
GASA12	G-box	CACGTG	930	Light Responsiveness
GASA12	G-box	TACGTG	1890	Light Responsiveness
GASA12	CGTCA-motif	CGTCA	419	Meja-Responsiveness
GASA12	TGACG-motif	TGACG	419	Meja-Responsiveness
GASA12	GCN4_motif	TGAGTCA	588	Endosperm Expression
GASA13	ABRE	ACGTG	1758	Abscisic Acid Responsiveness
GASA13	G-box	TACGTG	1758	Light Responsiveness
GASA13	TGACG-motif	TGACG	173	Meja-Responsiveness
GASA13	CGTCA-motif	CGTCA	173	Meja-Responsiveness
GASA13	GARE-motif	TCTGTTG	443	gibberellin-responsive element
GASA13	P-box	CCTTTTG	1164	gibberellin-responsive element
GASA14	ABRE	ACGTG	554	Abscisic Acid Responsiveness
GASA14	ABRE	ACGTG	1339	Abscisic Acid Responsiveness
GASA14	ABRE	ACGTG	1359	Abscisic Acid Responsiveness
GASA14	ABRE	ACGTG	1490	Abscisic Acid Responsiveness
GASA14	ABRE	ACGTG	1541	Abscisic Acid Responsiveness
GASA14	ARE	AAACCA	863	Anaerobic Induction
GASA14	ARE	AAACCA	1851	Anaerobic Induction
GASA14	G-box	CACGTC	553	Light Responsiveness
GASA14	G-box	TACGTG	1338	Light Responsiveness
GASA14	G-box	TACGTG	1358	Light Responsiveness
GASA14	G-box	CCACGTAA	1489	Light Responsiveness
GASA14	G-box	TACGTG	1490	Light Responsiveness
GASA14	G-Box	CACGTT	1540	Light Responsiveness
GASA14	CGTCA-motif	CGTCA	292	Meja-Responsiveness
GASA14	CGTCA-motif	CGTCA	806	Meja-Responsiveness
GASA14	CGTCA-motif	CGTCA	1349	Meja-Responsiveness
GASA14	TGACG-motif	TGACG	292	Meja-Responsiveness
GASA14	TGACG-motif	TGACG	806	Meja-Responsiveness
GASA14	TGACG-motif	TGACG	1349	Meja-Responsiveness
GASA14	P-box	CCTTTTG	1878	gibberellin-responsive element
GASA15	TCA-element	TCAGAAGAGG	806	Salicylic Acid Responsiveness
GASA15	ABRE	GCAACGTGTC	640	Abscisic Acid Responsiveness
GASA15	ABRE	CACGTG	777	Abscisic Acid Responsiveness
GASA15	ABRE	ACGTG	778	Abscisic Acid Responsiveness
GASA15	G-Box	CACGTG	777	Light Responsiveness
GASA15	G-box	CACGTG	777	Light Responsiveness
GASA15	CGTCA-motif	CGTCA	813	Meja-Responsiveness
GASA15	CGTCA-motif	CGTCA	1728	Meja-Responsiveness
GASA15	TGACG-motif	TGACG	813	Meja-Responsiveness
GASA15	TGACG-motif	TGACG	1728	Meja-Responsiveness
GASA16	TC-rich repeats	GTTTTCTTAC	1598	Defense And Stress Responsiveness
GASA16	ACE	GACACGTATG	1375	Light Responsiveness
GASA16	TCA-element	CCATCTTTTT	419	Salicylic Acid Responsiveness
GASA16	ABRE	ACGTG	1485	Abscisic Acid Responsiveness
GASA16	ARE	AAACCA	219	Anaerobic Induction
GASA16	ARE	AAACCA	352	Anaerobic Induction
GASA16	G-Box	CACGTT	1484	Light Responsiveness
GASA16	TGACG-motif	TGACG	1357	Meja-Responsiveness
GASA16	CGTCA-motif	CGTCA	1357	Meja-Responsiveness
GASA16	O2-site	GATGACATGG	1378	Zein Metabolism Regulation
GASA17	TC-rich repeats	ATTCTCTAAC	794	Defense And Stress Responsiveness
GASA17	ABRE	ACGTG	384	Abscisic Acid Responsiveness
GASA17	ABRE	ACGTG	1821	Abscisic Acid Responsiveness
GASA17	G-Box	CACGTT	383	Light Responsiveness
GASA17	G-box	CACGTC	1821	Light Responsiveness
GASA17	TGACG-motif	TGACG	387	Meja-Responsiveness
GASA17	TGACG-motif	TGACG	1823	Meja-Responsiveness
GASA17	CGTCA-motif	CGTCA	387	Meja-Responsiveness
GASA17	CGTCA-motif	CGTCA	1823	Meja-Responsiveness
GASA17	CAT-box	GCCACT	1682	Meristem Expression
GASA2	TC-rich repeats	GTTTTCTTAC	1766	Defense And Stress Responsiveness
GASA2	TCA-element	CCATCTTTTT	798	Salicylic Acid Responsiveness
GASA2	TCA-element	CCATCTTTTT	1809	Salicylic Acid Responsiveness
GASA2	ABRE	ACGTG	829	Abscisic Acid Responsiveness
GASA2	ARE	AAACCA	208	Anaerobic Induction
GASA2	ARE	AAACCA	683	Anaerobic Induction
GASA2	ARE	AAACCA	1365	Anaerobic Induction
GASA2	ARE	AAACCA	1630	Anaerobic Induction
GASA2	ARE	AAACCA	1688	Anaerobic Induction
GASA2	G-box	CACGAC	393	Light Responsiveness
GASA2	G-box	TACGTG	829	Light Responsiveness
GASA2	G-box	CACGAC	1483	Light Responsiveness
GASA2	TGACG-motif	TGACG	488	Meja-Responsiveness
GASA2	TGACG-motif	TGACG	899	Meja-Responsiveness
GASA2	CGTCA-motif	CGTCA	488	Meja-Responsiveness
GASA2	CGTCA-motif	CGTCA	899	Meja-Responsiveness
GASA2	GARE-motif	TCTGTTG	86	gibberellin-responsive element
GASA3	TC-rich repeats	ATTCTCTAAC	1025	Defense And Stress Responsiveness
GASA3	ABRE	ACGTG	1821	Abscisic Acid Responsiveness
GASA3	ARE	AAACCA	239	Anaerobic Induction
GASA3	ARE	AAACCA	1599	Anaerobic Induction
GASA3	G-box	TACGTG	1821	Light Responsiveness
GASA3	RY-element	CATGCATG	355	Seed-Specific Regulation
GASA3	RY-element	CATGCATG	1841	Seed-Specific Regulation
GASA3	CGTCA-motif	CGTCA	317	Meja-Responsiveness
GASA3	TGACG-motif	TGACG	317	Meja-Responsiveness
GASA3	GCN4_motif	TGAGTCA	105	Endosperm Expression
GASA4	TC-rich repeats	GTTTTCTTAC	821	Defense And Stress Responsiveness
GASA4	TCA-element	CCATCTTTTT	1823	Salicylic Acid Responsiveness
GASA4	ABRE	CACGTG	63	Abscisic Acid Responsiveness
GASA4	ABRE	ACGTG	64	Abscisic Acid Responsiveness
GASA4	ARE	AAACCA	331	Anaerobic Induction
GASA4	ARE	AAACCA	657	Anaerobic Induction
GASA4	ARE	AAACCA	908	Anaerobic Induction
GASA4	G-Box	CACGTG	63	Light Responsiveness
GASA4	G-box	CACGTG	63	Light Responsiveness
GASA4	TGACG-motif	TGACG	1346	Meja-Responsiveness
GASA4	TGACG-motif	TGACG	1900	Meja-Responsiveness
GASA4	CGTCA-motif	CGTCA	1346	Meja-Responsiveness
GASA4	CGTCA-motif	CGTCA	1900	Meja-Responsiveness
GASA5	TC-rich repeats	ATTCTCTAAC	1741	Defense And Stress Responsiveness
GASA5	TCA-element	TCAGAAGAGG	1798	Salicylic Acid Responsiveness
GASA5	ABRE	ACGTG	126	Abscisic Acid Responsiveness
GASA5	ABRE	ACGTG	1867	Abscisic Acid Responsiveness
GASA5	ARE	AAACCA	1428	Anaerobic Induction
GASA5	G-box	TACGTG	125	Light Responsiveness
GASA5	G-Box	CACGTT	1866	Light Responsiveness
GASA5	O2-site	GATGACATGG	919	Zein Metabolism Regulation
GASA6	ABRE	CACGTG	293	Abscisic Acid Responsiveness
GASA6	ABRE	ACGTG	294	Abscisic Acid Responsiveness
GASA6	ARE	AAACCA	865	Anaerobic Induction
GASA6	ARE	AAACCA	1428	Anaerobic Induction
GASA6	AuxRR-core	GGTCCAT	1933	Auxin Responsiveness
GASA6	G-box	ACACGTGT	292	Light Responsiveness
GASA6	G-box	CACGTG	293	Light Responsiveness
GASA6	G-Box	CACGTG	293	Light Responsiveness
GASA6	CGTCA-motif	CGTCA	141	Meja-Responsiveness
GASA6	CGTCA-motif	CGTCA	1870	Meja-Responsiveness
GASA6	TGACG-motif	TGACG	141	Meja-Responsiveness
GASA6	TGACG-motif	TGACG	1870	Meja-Responsiveness
GASA6	O2-site	GATGA(C/T)(A/G)TG(A/G)	161	Zein Metabolism Regulation
GASA6	O2-site	GATGATGTGG	1618	Zein Metabolism Regulation
GASA7	TC-rich repeats	GTTTTCTTAC	117	Defense And Stress Responsiveness
GASA7	TC-rich repeats	ATTCTCTAAC	981	Defense And Stress Responsiveness
GASA7	TCA-element	CCATCTTTTT	582	Salicylic Acid Responsiveness
GASA7	TCA-element	TCAGAAGAGG	1285	Salicylic Acid Responsiveness
GASA7	ABRE	ACGTG	1101	Abscisic Acid Responsiveness
GASA7	ARE	AAACCA	115	Anaerobic Induction
GASA7	ARE	AAACCA	283	Anaerobic Induction
GASA7	ARE	AAACCA	1428	Anaerobic Induction
GASA7	G-box	TACGTG	1101	Light Responsiveness
GASA7	CGTCA-motif	CGTCA	1551	Meja-Responsiveness
GASA7	TGACG-motif	TGACG	1551	Meja-Responsiveness
GASA8	TC-rich repeats	GTTTTCTTAC	1133	Defense And Stress Responsiveness
GASA8	TCA-element	TCAGAAGAGG	338	Salicylic Acid Responsiveness
GASA8	ABRE	ACGTG	1801	Abscisic Acid Responsiveness
GASA8	ARE	AAACCA	359	Anaerobic Induction
GASA8	ARE	AAACCA	1153	Anaerobic Induction
GASA8	ARE	AAACCA	1598	Anaerobic Induction
GASA8	ARE	AAACCA	1943	Anaerobic Induction
GASA8	G-box	TACGTG	1800	Light Responsiveness
GASA8	O2-site	GATGATGTGG	34	Zein Metabolism Regulation
GASA8	GARE-motif	TCTGTTG	279	gibberellin-responsive element
GASA9	TC-rich repeats	GTTTTCTTAC	802	Defense And Stress Responsiveness
GASA9	LTR	CCGAAA	843	Low-Temperature Responsiveness
GASA9	ABRE	ACGTG	1062	Abscisic Acid Responsiveness
GASA9	ARE	AAACCA	864	Anaerobic Induction
GASA9	ARE	AAACCA	1002	Anaerobic Induction
GASA9	G-box	CACGAC	1057	Light Responsiveness
GASA9	G-box	CACGTC	1062	Light Responsiveness
GASA9	G-box	TAACACGTAG	1202	Light Responsiveness
GASA9	CGTCA-motif	CGTCA	1064	Meja-Responsiveness
GASA9	CGTCA-motif	CGTCA	1587	Meja-Responsiveness
GASA9	TGACG-motif	TGACG	1064	Meja-Responsiveness
GASA9	TGACG-motif	TGACG	1587	Meja-Responsiveness
GASA9	O2-site	GTTGACGTGA	1061	Zein Metabolism Regulation
GASA9	CAT-box	GCCACT	19	Meristem Expression
GASA9	CAT-box	GCCACT	166	Meristem Expression
GASA9	GCN4_motif	TGAGTCA	1273	Endosperm Expression

## Sheet: Supplemental data 2
Supplemental data 2. List of GASA family proteins sequences
ID	Protein name	Protein Sequences
Solyc02g089350	SlGASA1	MAGKMSIVLFVLLVVFLTQNQVSRANIMRDEQQQQQRNNQLYGVSEGRLHPQDCQPKCTYRCSKTSYKKPCMFFCQKCCAKCLCVPAGTYGNKQSCPCYNNWKTKRGGPKCP
Solyc01g107370	SlGASA2	MKRFLVAFMLLFALLLTSSFLQPATAKSVYCTQKCEARCSKAGLKDRCVKYCELCCAKCKCVPNGTYGNKHQCPCYRDMKNSKGKPKCP
Solyc01g150176	SlGASA3	SIFINQFFGEKISKIFQIPMAISKALFASLLLSLLLLEQVQSIQTDQVSSNAISEGADSYKKIDCGGACAARCRLSSRPRLCHRACGTCCARCNCVPPGTSGNTETCPCYASLTTHGNKRKCP
Solyc02g083870	SlGASA4	MTVQKAFVAMLIASFLLVHFANAQKVDYSKPPASAPQGPQPLDCIGACKYRCSESSRQNLCNRACGSCCHRCHCVPPGTSGNYESCPCYFNLTTHNTTRKCP
Solyc02g083880	SlGASA5	MASLKGFAALLIASLVLVHFTYALQEVISGKPPAPSPQPPKPIDCTGSCKTRCSKSSRQNLCNRACGSCCRTCHCVPPGTSGNYEACPCYFNLTTHNSTRKCP
Solyc03g113910	SlGASA6	MAMALRVLLLLVLFFLTVKAQDSIIDLKEVEEDKQQHVGLSQALRVFTRGANRRLVQDIVLKVAKYLNNGDIALAPAPAPPPSPLDCGGLCKYRCSLHSRPNVCFRACGTCCVRCKCVPPGTFGNREKCGKCYTEMTTHGNKTKCP
Solyc03g116060	SlGASA7	GGLFIVQTPQHFSSITHLSFYSFLLLSVKQKSAMAKLVSFFLLALIAISMVATTALAADAQYHLDRSRYGPGSLKPTQCLPQCTRRCSKTQYHKPCMFFCQKCCKTCLCVPPGFYGNKGVCPCYNNWKTKEGGPKCP
Solyc04g017720	SlGASA8	MEKTLSLVLILPLLIMLLLVGTHAKIIIESPAPQPQPPNTLPMNGTTPGSLHPQDCLPKCTYRCSNTQYRKPCMFFCQKCCAKCLCVPAGTYGNKQFCPCYNNWKTKRGGPKCP
Solyc06g007890	SlGASA9	MRLLHIFLALLIMASMSRAQPPVGPTTCPVPKDKCEEACNVRCSQKGHKKRCLFYCNHCCGWCQCVPPGYVGENKDCCPCYRDWKKQTGEPKCPNKLIKLIYHGLTIWFLLY
Solyc06g007910	SlGASA10	IFFFHLHKKKKKSCYNMKIILIFLVLLITVSVISAKPLIGSTTCPVPRSKCGQACIKRCSHKGHKKRCLFYCNHCCGWCQCVPPGYVGQNKGCCSCYNNWKTQIGGPKCP
Solyc06g069790	SlGASA11	ASTTTFTSILSFSPRKSSMAKIVSVLLLALLVISMLANTVMAANGKHHHYAKKYGPGSLKPSQCLPQCTRRCSKTQYHKPCMFFCQKCCNKCLCVPPGTYGNKAVCPCYNNWKTKEGGPKCP
Solyc08g005620	SlGASA12	MKTSFAVLFLVVILFSSSFIENAAMATSSYCDEKCSARCWKAGLKKRCLKYCGICCVACKCVPSGTYGNKSECPCYRDKLNSKGKPKCP
Solyc11g011210	SlGASA13	MAKSGYNASFLLLISMFLILLTFSNVVEGYNKLRPTDCKPRCTYRCSATSHKKPCMFFCQKCCATCLCVPKGVYGNKQSCPCYNNWKTQEGKPKCP
Solyc11g017440	SlGASA14	MKIFTLFLIFILLIQVFANAATEQIEAGNEGALHKKIHPIKRIHCGYACARRCKKSSRKKVCMRACKTCCARCKCVPPGTYGNKEVCPCYARLRTHGNKPKCP
Solyc12g042500	SlGASA15	MMKLKFSTLLLVALVLTSFLIPATIAGSEFCDSKCNFRCSKAGRQDRCLKYCGICCAECHCVPSGTSGNKDECPCYRDKKNSKGGPKCP
Solyc12g042520	SlGASA16	MKLSFATLLLVTLFLTTFFIPATIAGSDFCDSKCNVRCSKAGRQDRCLKYCGICCEECHCLPSGTYGHKDECPCYRDKKNSKGGPKCP
Solyc12g089300	SlGASA17	MAISKFLLVTMVLISLLVFRPVEANGNGDGDNLAVHTAGPEGANNPTYIPTSECGTACEARCSLASRHKMCLRACGTCCTRCNCVPPGTSGNQDLCPCYRDMLTHHGKHKCP

## Sheet: Supplemental data 3
Supplemental Data 3. List of primers used in this study
Primer	primer sequences(5'to3')	Usage
Actin-qPCR-F	TGTCCCTATTTACGAGGGTTATGC	Real-time PCR
Actin-qPCR-R	CAGTTAAATCACGACCAGCAAGAT	Real-time PCR
PSY1-qPCR-F	GGAAAGCAAACTAATAATGGACGG	Real-time PCR
PSY1-qPCR-R	CCACATCATAGACCATCTGTTCC	Real-time PCR
PDS-qPCR-F	GGTCACAAACCGATACTGCT	Real-time PCR
PDS-qPCR-R	AAACCAGTCTCGTACCAATCTC	Real-time PCR
ZDS-qPCR-F	AGTGGTTTCTGTCTAAAGGTGG	Real-time PCR
ZDS-qPCR-R	ACCGAGCACTCATGTTATCAC	Real-time PCR
β-LCY1-qPCR-F	GTCCACTTCCAGTATTACCTCAG	Real-time PCR
β-LCY1-qPCR-R	TGTCCTTGCCACCATATAACC	Real-time PCR
CYC-β-qPCR-F	TGTTATTGAGGAAGAGAAATGTGTGAT	Real-time PCR
CYC-β-qPCR-R	TCCCACCAATAGCCATAACATTTT	Real-time PCR
ACS2-qPCR-F	TGTTAGCGTATGTATTGACAACTGG	Real-time PCR
ACS2-qPCR-R	TCATAACATAACTTCACTTTTGCATTC	Real-time PCR
ACS4-qPCR-F	CTCCTCAAATGGGGAGTACG	Real-time PCR
ACS4-qPCR-R	TTTTGTTTGCTCGCACTACG	Real-time PCR
ACO1-qPCR-F	GCCAAAGAGCCAAGATTTGA	Real-time PCR
ACO1-qPCR-R	TTTTTAATTGAATTGGGATCTAAGC	Real-time PCR
E4-qPCR-F	GACCACTCTAAATCGCCAGG	Real-time PCR
E4-qPCR-R	TTCCTGAGCGGTATTGCTTT	Real-time PCR
E8-qPCR-F	TGGCTCCGAATCCTCCCAGTCT	Real-time PCR
E8-qPCR-R	GTCCGCCTCTGCCACTGAGC	Real-time PCR
PG2a-qPCR-F	TCAAGGGCACAAGTGCAACAAAGG	Real-time PCR
PG2a-qPCR-R	TGCACGTAGCCTCTGATGGTTT	Real-time PCR
RIN-qPCR-F	ATGCAGCACCATCAACACAT	Real-time PCR
RIN-qPCR-R	CTCCAAATTCAAAGCATCCA	Real-time PCR
CNR-qPCR-F	GCCAAATCAAGCAATGATGA	Real-time PCR
CNR-qPCR-R	TCGCAACCATACAGACCATT	Real-time PCR
NOR-qPCR-F	AGAGAACGATGCATGGAGGTTTGT	Real-time PCR
NOR-qPCR-R	ACTGGCTCAGGAAATTGGCAATGG	Real-time PCR
PL-qPCR-F	CTCCTTGCCTCCTCTAATCCTCA	Real-time PCR
PL-qPCR-R	ATCCAATTGCACAGTCAGCTAAC	Real-time PCR
GASA1-qPCR-F	GAGATTAACCACTTGAGAAGATCC	Real-time PCR
GASA1-qPCR-R	GGTTGACAATCTTGAGGATGG	Real-time PCR
GASA8-qPCR-F	CCACAACCTCCTAACACTTTACC	Real-time PCR
GASA8-qPCR-R	GTTCCCATAAGTCCCAGCAG	Real-time PCR
SlGASA1-F	AAAAAGCAGGCTTCATGGCTGGGAAAATGAGCATTGTCT	Gene-overexpressing
SlGASA1-R	CAAGAAAGCTGGGTCTCATGGGCACTTTGGGCCAC	Gene-overexpressing
PACO1-F	GGAGAATTTGTGAACCTCTCATG	DNA Pull down
PACO1--R	CTTGAGGAAGTTGCCTTGAATT	DNA Pull down
PACS2-F	CGGATTTTGGGTTGGATAAGAA	DNA Pull down
PACS2-R	GTACACAACTCACAAGTGCTT	DNA Pull down
GASA1-V2-F	cctccatggggatccggtaccATGGCTGGGAAAATGAGCATT	VIGS
GASA1-V2-R	gagacgcgtgagctcggtaccTCATGGGCACTTTGGGCC	VIGS
